# Supplementary material for: Chemometric Evaluation of RI-Induced Phytochemicals in Phaseolus vulgaris Seeds Indicate an Improvement on Liver Enzymes in Obese Rats
Source: Molecules. 2023 Dec 7;28(24):7983. doi: 10.3390/molecules28247983 (PMC10746056; doi:10.3390/molecules28247983)
Supplement: Supplementary file 1 [file molecules-28-07983-s001.zip]

Archive with 1 entries (1 files):
- molecules-2706333-supplementary.pdf
